# Supplementary material for: Selective Co(II) and Ni(II) Separation Using the Trihexyl(tetradecyl)phosphonium Decanoate Ionic Liquid
Source: Molecules. 2024 Sep 25;29(19):4545. doi: 10.3390/molecules29194545 (PMC11477661; doi:10.3390/molecules29194545)
Supplement: Supplementary file 1 [file molecules-29-04545-s001.zip]

Archive with 1 entries (1 files):
- molecules-3196477-supplementary.pdf
